# Supplementary material for: Serious neonatal morbidities are associated with differences in DNA methylation among very preterm infants
Source: Clin Epigenetics. 2020 Oct 19;12:151. doi: 10.1186/s13148-020-00942-1 (PMC7574188; doi:10.1186/s13148-020-00942-1)
Supplement: Supplementary file 2 — Additional file 2: Supplemental Excel Tables 1–4. [file 13148_2020_942_MOESM2_ESM.xlsx]

## Sheet: 1_EWAS_FDR_Results
Excel Table 1: Relationships between DNAm with a linear increase in composite medical risk score that (FDR < 10% from the EWAS); all models were adjusted for gestational age at birth (weeks), sex, whether the infant was outborn, the proportion of epithelial cells, recruitment site, batch, and weeks PMA where necessary. The beta coefficient represents the average difference in DNA methylation for …
CpG	Beta	SE	p-value	FDR	Chr.	Pos.	Gene	GeneReg
cg09787236	0.027758	0.00471144	3.82436e-09	0.00113691	chr6	74652865	-	-
cg24517837	0.0312187	0.00532802	4.64669e-09	0.00113691	chr5	167391645	TENM2	Body
cg07846767	0.0224445	0.00383473	4.82916e-09	0.00113691	chr6	167443722	FGFR1OP	Body
cg12861771	-0.0136859	0.00236293	6.95918e-09	0.00122878	chr15	76442477	TMEM266	Body
cg20938154	-0.00814021	0.00144728	1.86052e-08	0.00227329	chr19	40597336	ZNF780A	TSS1500
cg16636226	0.0253664	0.00451516	1.93122e-08	0.00227329	chr3	26669219	LRRC3B	5'UTR
cg06343740	0.0111105	0.00200297	2.90601e-08	0.00293208	chr22	26878410	HPS4;SRRD	5'UTR;TSS1500;Body
cg11255857	0.0186874	0.0034055	4.07835e-08	0.00327531	chr7	47431773	TNS3	Body
cg08303167	0.026521	0.00484851	4.50225e-08	0.00327531	chr6	126953300	-	-
cg26838315	0.0422588	0.00773307	4.63743e-08	0.00327531	chr10	59559554	-	-
cg17481912	-0.00875651	0.00165718	1.26395e-07	0.00811545	chr3	158390821	LXN;GFM1	TSS1500;Body
cg26848071	-0.0219799	0.00419861	1.64943e-07	0.00970797	chr17	4927715	KIF1C	3'UTR
cg12945428	-0.0093438	0.00180271	2.18119e-07	0.011533	chr14	37642390	SLC25A21-AS1;SLC25A21	Body;TSS1500
cg08330575	0.0175203	0.00338958	2.355e-07	0.011533	chr14	35235819	BAZ1A	Body
cg09372094	-0.0230801	0.00447156	2.44939e-07	0.011533	chr9	111880232	TMEM245	Body
cg12565383	0.0183122	0.00358249	3.19461e-07	0.0141018	chr15	58684885	-	-
cg12233751	-0.0133495	0.00262344	3.60845e-07	0.0149916	chr8	39417353	-	-
cg01833764	-0.0146686	0.00288904	3.82753e-07	0.0150183	chr9	108827832	-	-
cg05785747	-0.0137944	0.00273331	4.49319e-07	0.0161792	chr10	37725488	-	-
cg10402449	-0.0169306	0.00335912	4.65073e-07	0.0161792	chr18	61636784	SERPINB8	TSS1500
cg05191942	0.0245963	0.00489399	5.01263e-07	0.0161792	chr1	22439320	-	-
cg17886844	-0.0161043	0.00320497	5.03971e-07	0.0161792	chr4	141642284	TBC1D9	Body
cg01679017	0.0360782	0.00719744	5.36867e-07	0.016486	chr20	51825417	TSHZ2	Body
cg03982932	0.0383602	0.00776025	7.68626e-07	0.0226193	chr12	16498626	MGST1	TSS1500
cg00390808	0.0172545	0.00350447	8.49853e-07	0.023173	chr2	221314474	-	-
cg18787224	-0.021678	0.00440357	8.53062e-07	0.023173	chr7	130645353	LINC-PINT	Body
cg11300147	-0.00911003	0.00186641	1.05533e-06	0.0261869	chr12	7596703	CD163L1	1stExon
cg04416326	0.0378059	0.00774645	1.05865e-06	0.0261869	chr10	97994880	BLNK	Body
cg03256852	0.0180721	0.00370533	1.07524e-06	0.0261869	chr1	108166110	VAV3	Body
cg23224501	0.0139716	0.0028781	1.20725e-06	0.0276934	chr15	82406316	-	-
cg18217763	0.00713441	0.00147008	1.21552e-06	0.0276934	chr22	38701326	CSNK1E;LOC400927-CSNK1E	Body
cg18122153	0.0172607	0.00358507	1.47493e-06	0.0325536	chr10	116445428	ABLIM1	TSS1500
cg12150041	-0.0136365	0.0028451	1.64313e-06	0.0351669	chr11	128919183	ARHGAP32	Body
cg07866909	-0.0197107	0.00412123	1.72933e-06	0.0359232	chr2	19849829	-	-
cg12510512	-0.0116774	0.00245491	1.96727e-06	0.0392548	chr7	1717187	-	-
cg24445116	-0.00997138	0.00209776	2.00087e-06	0.0392548	chr10	48523589	-	-
cg07102018	0.0151562	0.00319428	2.08724e-06	0.0397665	chr17	68747850	-	-
cg16429759	-0.0153467	0.00323786	2.13957e-06	0.0397665	chr1	201435663	PHLDA3	3'UTR;Body
cg02331322	0.0202479	0.00427693	2.19914e-06	0.0398258	chr7	1220356	-	-
cg06205661	0.0197421	0.00420096	2.60893e-06	0.0460657	chr3	114964979	-	-
cg11265874	0.0100182	0.00213537	2.71135e-06	0.0467065	chr3	133643042	-	-
cg05822049	0.0406511	0.00869326	2.92292e-06	0.0491523	chr21	47631744	LSS	Body
cg18210128	0.0126686	0.00271348	3.03026e-06	0.0497722	chr12	92396747	-	-
cg14996263	0.022683	0.00486777	3.16461e-06	0.0507975	chr12	7046277	ATN1	Body
cg02864638	-0.0122239	0.00262785	3.29268e-06	0.0516788	chr17	20840716	-	-
cg14783303	0.0234139	0.005057	3.6566e-06	0.056143	chr1	246230074	SMYD3	Body
cg22066686	0.0130247	0.00282011	3.86546e-06	0.0568894	chr7	47534368	TNS3	5'UTR
cg20786524	-0.0134989	0.00292283	3.86631e-06	0.0568894	chr1	18954525	-	-
cg22220258	0.0151006	0.00327924	4.12617e-06	0.0592652	chr7	30899955	FAM188B;INMT-FAM188B	Body
cg09369927	0.0178521	0.00388414	4.30352e-06	0.0592652	chr1	228193585	WNT3A	TSS1500
cg04607883	-0.0164019	0.0035689	4.31111e-06	0.0592652	chr4	176708601	GPM6A	1stExon;5'UTR;Body
cg18592964	0.0173465	0.00377649	4.36342e-06	0.0592652	chr5	96051476	CAST	Body;5'UTR
cg00431926	-0.00881555	0.0019232	4.56612e-06	0.0603583	chr17	62987034	-	-
cg04322849	-0.0178534	0.00389677	4.61482e-06	0.0603583	chr18	47176970	-	-
cg13136556	-0.0145803	0.00318814	4.80099e-06	0.0616515	chr21	46424880	NCRNA00162	TSS1500
cg03843572	0.0205898	0.00451972	5.2248e-06	0.0642261	chr2	184148114	-	-
cg15095906	0.0115378	0.00253298	5.23795e-06	0.0642261	chr1	36789786	FAM176B	TSS200
cg10951046	0.0130388	0.00286343	5.27429e-06	0.0642261	chr12	49242408	DDX23	5'UTR
cg18081877	0.0107594	0.00237351	5.81188e-06	0.0695729	chr14	77840698	TMED8	Body
cg20909846	-0.0105908	0.00233976	5.99793e-06	0.0696227	chr1	164764066	PBX1	Body
cg22819824	0.0231186	0.0051124	6.12398e-06	0.0696227	chr10	115618670	NHLRC2	Body
cg10553154	0.0077134	0.00170787	6.29066e-06	0.0696227	chr10	103661271	C10orf76	Body
cg09068975	0.0152541	0.00337824	6.32009e-06	0.0696227	chr5	173382452	CPEB4	Body
ch.1.207470500F	-0.00476849	0.00105709	6.45339e-06	0.0696227	chr1	209403877	-	-
cg16321204	-0.0153779	0.0034092	6.4609e-06	0.0696227	chr17	53511065	-	-
cg20749212	0.0155234	0.00344257	6.50607e-06	0.0696227	chr11	31262762	-	-
cg26879421	-0.0153444	0.00340744	6.69406e-06	0.0705652	chr10	5455710	NET1	Body
cg00555389	-0.0151119	0.00336239	6.97717e-06	0.072468	chr2	178261381	AGPS	Body
cg13740749	0.012218	0.00272148	7.14e-06	0.0730845	chr10	85856153	-	-
cg15896593	-0.00896803	0.00200135	7.43007e-06	0.0749396	chr1	22975587	-	-
cg11760363	0.0194921	0.00435283	7.53346e-06	0.0749396	chr12	26581154	ITPR2	Body
cg09270980	0.0139506	0.00312321	7.94156e-06	0.0771046	chr11	75636016	UVRAG	Body
cg00491668	0.0247689	0.0055461	7.96944e-06	0.0771046	chr2	107748691	-	-
cg09911027	0.0147224	0.00329931	8.10922e-06	0.0773968	chr2	106553714	-	-
cg19301664	-0.0104128	0.0023353	8.23897e-06	0.0775868	chr11	20957044	NELL1	Body
cg20164000	0.0171271	0.00384685	8.49785e-06	0.0789717	chr18	34469402	KIAA1328	Body
cg01159559	0.0126075	0.00283361	8.61619e-06	0.0790315	chr4	72969128	NPFFR2	5'UTR;Body
cg11501873	0.00991487	0.00223126	8.84611e-06	0.0795669	chr11	27402938	LGR4	Body
cg18220639	0.0221064	0.00498072	9.0637e-06	0.0795669	chr11	120461210	-	-
cg16276728	0.0209434	0.00471973	9.10443e-06	0.0795669	chr12	28396134	-	-
cg02581341	0.0224352	0.00505648	9.12519e-06	0.0795669	chr4	74579423	-	-
cg22807026	-0.00637699	0.00143989	9.47537e-06	0.0816128	chr21	35900624	RCAN1	TSS1500;Body;5'UTR
cg03213117	0.0138543	0.00313021	9.59913e-06	0.0816826	chr3	26691758	LRRC3B	5'UTR
cg03849755	-0.0166651	0.00377364	1.00455e-05	0.0817766	chr16	595548	SOLH	5'UTR
cg26728158	0.0128733	0.00291527	1.00627e-05	0.0817766	chr4	153523318	-	-
cg13739421	0.0149031	0.0033755	1.00967e-05	0.0817766	chr1	87620271	LINC01140	Body
cg23942665	-0.011392	0.00258068	1.01321e-05	0.0817766	chr5	151250531	GLRA1	Body
cg03272326	-0.0139922	0.00317153	1.02504e-05	0.0817766	chr1	166136939	FAM78B	TSS1500
cg20546365	0.0103034	0.00233635	1.03355e-05	0.0817766	chr15	37179270	LOC145845	TSS1500
cg10214492	-0.0187665	0.00425759	1.04431e-05	0.0817766	chr17	80377647	HEXDC;OGFOD3	5'UTR;TSS1500
cg06838405	0.0162756	0.00369408	1.05365e-05	0.0817766	chr7	26199249	NFE2L3	Body
cg25805763	0.00663569	0.00150712	1.06823e-05	0.0820072	chr4	157936352	-	-
cg08319999	0.0135791	0.00309075	1.11551e-05	0.084716	chr5	124054948	ZNF608	Body
cg12457231	-0.0122047	0.00277939	1.12755e-05	0.0847197	chr10	85896102	-	-
cg21825586	-0.0186742	0.00425647	1.14786e-05	0.0853376	chr1	109729166	KIAA1324	TSS200;Body
cg04325291	0.0174802	0.0039932	1.2005e-05	0.0881462	chr1	203523643	-	-
cg23468515	0.00931887	0.0021297	1.2106e-05	0.0881462	chr13	75873472	TBC1D4	ExonBnd;Body
cg18437152	0.0336796	0.00770863	1.24774e-05	0.0899235	chr7	55561138	VOPP1	Body
cg13950558	-0.0145071	0.00332643	1.2937e-05	0.092294	chr19	45683263	BLOC1S3	3'UTR
cg21796390	0.0262563	0.0060277	1.32501e-05	0.0928706	chr16	47939425	LOC101927132	Body
cg09093782	0.0153967	0.00353505	1.32808e-05	0.0928706	chr16	52113437	-	-
cg21593892	0.00907125	0.00208725	1.38624e-05	0.0940066	chr12	109079785	CORO1C	Body
cg07998033	0.0139149	0.00320584	1.42168e-05	0.0940066	chr2	237652369	-	-
cg27281191	-0.0139488	0.00321397	1.42438e-05	0.0940066	chr2	226202912	-	-
cg16525897	0.0081537	0.00187919	1.43175e-05	0.0940066	chr2	26003490	ASXL2	Body
cg17553495	0.0140649	0.00324305	1.44471e-05	0.0940066	chr5	44575156	-	-
cg01206335	0.0151853	0.00350304	1.45837e-05	0.0940066	chr1	152898993	-	-
cg19192146	0.0138037	0.00318555	1.46937e-05	0.0940066	chr17	4740214	MINK1	Body
cg16073983	-0.0210985	0.00487081	1.48017e-05	0.0940066	chr22	29781696	AP1B1	5'UTR
cg15920524	0.00435426	0.00100533	1.48323e-05	0.0940066	chr11	33877574	-	-
cg02131674	0.0193686	0.00447262	1.48788e-05	0.0940066	chr5	17341065	-	-
cg14504499	-0.00520917	0.00120303	1.49074e-05	0.0940066	chr12	121733425	CAMKK2	5'UTR
cg17689473	0.0250254	0.00578349	1.51129e-05	0.0944591	chr6	40995202	UNC5CL	3'UTR
cg14304264	0.00509937	0.00117932	1.53221e-05	0.0949266	chr15	94897976	MCTP2	Body;TSS1500
cg07813275	0.00645805	0.00149597	1.58197e-05	0.0963323	chr1	182760143	NPL	TSS1500
cg12132046	-0.00621616	0.00143995	1.58217e-05	0.0963323	chr2	239111040	ILKAP	Body
cg08669010	0.015045	0.00348769	1.60508e-05	0.0968917	chr11	63676370	MARK2	Body
cg25564800	-0.0157459	0.00365214	1.62217e-05	0.0970935	chr3	122234134	KPNA1	TSS1500
cg26200533	-0.00694578	0.00161346	1.67063e-05	0.098893	chr3	136612977	NCK1	5'UTR
cg21236334	-0.0207197	0.00481726	1.69918e-05	0.098893	chr8	6748047	-	-
cg04397088	-0.0123004	0.00285985	1.69971e-05	0.098893	chr9	99197803	-	-
cg03606798	0.0180512	0.00419837	1.71123e-05	0.098893	chr10	95117617	MYOF	Body
cg19475575	0.0136074	0.00316658	1.72972e-05	0.098893	chr21	46382212	C21orf70	Body
cg06718986	-0.0115713	0.00269362	1.74042e-05	0.098893	chr11	57202626	-	-
cg05974249	-0.00924515	0.00215275	1.75025e-05	0.098893	chr17	64229272	-	-

## Sheet: 2_ImmuneCell_Adjustment
Excel Table X: Sensitivity analysis to test the relationships between DNAm with a linear increase in composite medical risk score adjusted for gestational age at birth (weeks), sex, whether the infant was outborn, the proportion of epithelial cells, recruitment site, batch, and weeks PMA where necessary, for the sensitivity analysis these are additionaly adjusted for proportions natural killer ce…
	Original EWAS Model			Sensitivity Analysis
CpG	Beta	SE	p-value	Beta	SE	p-value
cg09787236	0.027758	0.00471144	3.82436e-09	0.028131	0.00477669	3.88022e-09
cg24517837	0.0312187	0.00532802	4.64669e-09	0.0305253	0.0054793	2.53255e-08
cg07846767	0.0224445	0.00383473	4.82916e-09	0.0230106	0.00388908	3.28423e-09
cg12861771	-0.0136859	0.00236293	6.95918e-09	-0.0132759	0.00234053	1.41007e-08
cg20938154	-0.00814021	0.00144728	1.86052e-08	-0.00844427	0.00145068	5.8533e-09
cg16636226	0.0253664	0.00451516	1.93122e-08	0.0259928	0.00459202	1.50995e-08
cg06343740	0.0111105	0.00200297	2.90601e-08	0.0111487	0.00200662	2.761e-08
cg11255857	0.0186874	0.0034055	4.07835e-08	0.019369	0.00342352	1.5348e-08
cg08303167	0.026521	0.00484851	4.50225e-08	0.0253232	0.00485992	1.88204e-07
cg26838315	0.0422588	0.00773307	4.63743e-08	0.0420135	0.00777866	6.62225e-08

## Sheet: 3_Factor_FDR_Results
Excel Table 2: Estimates of differential DNAm for each level of the medical risk score compared to a score of zero (FDR < 10% from the EWAS); all models were adjusted for gestational age at birth (weeks), sex, whether the infant was outborn, the proportion of epithelial cells, recruitment site, batch, and weeks PMA where necessary. The beta coefficient represents the average difference in DNA met…
Annotations		Score of 1			Score of 2			Score of 3+
CpG	Gene	Beta	SE	p-value	Beta	SE	p-value	Beta	SE	p-value
cg09787236	-	0.0280007	0.00877369	0.00141568	0.0692825	0.00964652	6.86386e-13	0.051071	0.0230552	0.026749
cg24517837	TENM2	0.0312072	0.0105335	0.00304994	0.0636669	0.0133722	1.92494e-06	0.0916936	0.0184699	6.88812e-07
cg07846767	FGFR1OP	0.0223739	0.00717288	0.00181323	0.0476199	0.0091978	2.25099e-07	0.0627058	0.0148157	2.3122e-05
cg12861771	C15orf27	-0.0149473	0.0041107	0.000276684	-0.0308724	0.00588856	1.58182e-07	-0.0348613	0.00926491	0.00016807
cg20938154	ZNF780A	-0.00952232	0.00282041	0.000734882	-0.0199652	0.00319903	4.34741e-10	-0.0161542	0.00626512	0.00992505
cg16636226	LRRC3B	0.0173725	0.00875432	0.0472061	0.0573011	0.0112711	3.69751e-07	0.0677484	0.0154285	1.1277e-05
cg06343740	HPS4;SRRD	0.00951787	0.0035972	0.00814721	0.0253176	0.00524148	1.36368e-06	0.0288318	0.00798854	0.000307206
cg11255857	TNS3	0.0237506	0.00681208	0.000489324	0.0380069	0.00845067	6.87582e-06	0.0533882	0.0122631	1.3395e-05
cg08303167	-	0.0324895	0.00968167	0.000791442	0.0572363	0.0116505	8.97981e-07	0.0704555	0.0170771	3.69574e-05
cg26838315	-	0.0518033	0.0123509	2.73722e-05	0.112355	0.0181839	6.45903e-10	0.0902649	0.0261406	0.000554275
cg17481912	LXN;GFM1	-0.0105102	0.00340799	0.00204242	-0.0182452	0.00376009	1.2201e-06	-0.0243383	0.00641886	0.000149634
cg26848071	KIF1C	-0.0346436	0.00792277	1.22742e-05	-0.0494698	0.00987197	5.41088e-07	-0.0522967	0.0164866	0.00151354
cg12945428	SLC25A21-AS1;SLC25A21	-0.00890172	0.00391058	0.0228269	-0.0197988	0.0042821	3.77096e-06	-0.0262829	0.00600669	1.21098e-05
cg08330575	BAZ1A	0.0162747	0.00695259	0.019242	0.0369324	0.00841943	1.1515e-05	0.0493808	0.0122424	5.49283e-05
cg09372094	TMEM245	-0.0259801	0.0086937	0.00280461	-0.0432058	0.0112914	0.000130012	-0.072963	0.0141823	2.6802e-07
cg12565383	-	0.0282008	0.00706843	6.61626e-05	0.0381917	0.0092011	3.31358e-05	0.0499676	0.0113997	1.16936e-05
cg12233751	-	-0.0101605	0.00481849	0.0349751	-0.0274969	0.00647988	2.20134e-05	-0.0398669	0.00911257	1.21471e-05
cg01833764	-	-0.0113611	0.00556808	0.0413102	-0.0300052	0.00696749	1.65891e-05	-0.0438514	0.0107699	4.66759e-05
cg05785747	-	-0.0118341	0.00506729	0.0195231	-0.0256769	0.00682671	0.000169073	-0.0449995	0.00978893	4.28664e-06
cg10402449	SERPINB8	-0.0266338	0.00687011	0.000105852	-0.0346494	0.00841158	3.80112e-05	-0.0464537	0.0118739	9.14371e-05
cg05191942	-	0.0293559	0.00880337	0.000854152	0.0523741	0.0115958	6.28269e-06	0.065421	0.0204305	0.00136419
cg17886844	TBC1D9	-0.00737051	0.00757923	0.330821	-0.0334102	0.00822951	4.91136e-05	-0.0469788	0.00997043	2.45523e-06
cg01679017	TSHZ2	0.0234764	0.0140348	0.09438	0.0861514	0.016093	8.63464e-08	0.086202	0.0329514	0.0088957
cg03982932	MGST1	0.0560267	0.0160915	0.000498136	0.104789	0.0173218	1.45235e-09	0.0602656	0.0279264	0.0309265
cg00390808	-	0.0167647	0.00739648	0.0234158	0.0381511	0.00825454	3.80369e-06	0.045057	0.0124632	0.000300119
cg18787224	LINC-PINT	-0.0183659	0.00908092	0.0431282	-0.0459595	0.0104451	1.08193e-05	-0.0615709	0.0176768	0.000495539
cg11300147	CD163L1	-0.0142366	0.00352372	5.34008e-05	-0.0164147	0.00468076	0.000453459	-0.0286184	0.00734995	9.87342e-05
cg04416326	BLNK	0.0469303	0.0139257	0.000751536	0.0913384	0.019107	1.7497e-06	0.0838063	0.0286277	0.00341746
cg03256852	VAV3	0.0201852	0.00622828	0.00119156	0.037139	0.00928771	6.36832e-05	0.0517868	0.0154833	0.000823733
cg23224501	-	0.0159075	0.00609237	0.00902636	0.0278974	0.00694725	5.92944e-05	0.0419375	0.00906912	3.76038e-06
cg18217763	CSNK1E;LOC400927-CSNK1E	0.00465716	0.00246804	0.0591626	0.0123808	0.00362808	0.000643712	0.02622	0.00651976	5.77994e-05
cg18122153	ABLIM1	0.0202793	0.00658416	0.00206995	0.0339636	0.00997071	0.000658407	0.0510719	0.0123015	3.30045e-05
cg12150041	ARHGAP32	-0.0222059	0.00529517	2.74538e-05	-0.0235359	0.00713657	0.000974005	-0.043452	0.0107108	4.97391e-05
cg07866909	-	-0.0192139	0.00691349	0.00544938	-0.0463107	0.00994508	3.21399e-06	-0.0471158	0.0151995	0.00193636
cg12510512	-	-0.0227931	0.00489643	3.23896e-06	-0.0181325	0.00552403	0.00102901	-0.0414251	0.00973074	2.07061e-05
cg24445116	-	-0.0109238	0.00412173	0.00804199	-0.0201666	0.00485947	3.32524e-05	-0.0292462	0.00840261	0.00050028
cg07102018	-	0.00878534	0.00613619	0.152222	0.0305117	0.00868548	0.00044315	0.0476907	0.0102757	3.46533e-06
cg16429759	PHLDA3	-0.0243488	0.00698793	0.000493239	-0.0294961	0.00814241	0.000291745	-0.0464962	0.0101414	4.54434e-06
cg02331322	-	0.0248247	0.00788196	0.00163516	0.0338327	0.0100118	0.000726724	0.0706757	0.0163832	1.6039e-05
cg06205661	-	0.0201987	0.00814664	0.0131609	0.0406552	0.0103518	8.58874e-05	0.0570356	0.0162085	0.000433391
cg11265874	-	0.0126025	0.00436929	0.00392253	0.0193944	0.00533041	0.000274287	0.0302945	0.00755152	6.02799e-05
cg05822049	LSS	0.0291438	0.0177356	0.100333	0.0793779	0.0220071	0.000309856	0.126304	0.0281177	7.05611e-06
cg18210128	-	0.0248477	0.00525893	2.30286e-06	0.0314961	0.0062495	4.66069e-07	0.0226876	0.0108139	0.0359045
cg14996263	ATN1	0.0166784	0.00842177	0.0476594	0.0390954	0.0113052	0.000543861	0.0831476	0.0195539	2.1166e-05
cg02864638	-	-0.0122529	0.00517704	0.0179438	-0.0224214	0.00626261	0.000343325	-0.0400632	0.00889268	6.63136e-06
cg14783303	SMYD3	0.0275076	0.00831831	0.000943436	0.0551547	0.0116994	2.42496e-06	0.0514664	0.0193143	0.00770599
cg22066686	TNS3	0.0128771	0.00513919	0.0122222	0.0231548	0.00729495	0.00150309	0.0442272	0.0108505	4.58045e-05
cg20786524	-	-0.0100605	0.00534819	0.059957	-0.0309106	0.00740463	2.98647e-05	-0.0360186	0.00958718	0.000171997
cg22220258	FAM188B;INMT-FAM188B	0.0169966	0.00630337	0.00700878	0.037945	0.00781046	1.1844e-06	0.0319521	0.0122914	0.00933438
cg09369927	WNT3A	0.0161308	0.00799024	0.043507	0.042852	0.010108	2.24091e-05	0.0433395	0.0121314	0.00035359
cg04607883	GPM6A	-0.031357	0.00683723	4.51357e-06	-0.0312021	0.00889518	0.000451906	-0.0483769	0.012604	0.000123932
cg18592964	CAST	0.0200213	0.00735874	0.00651342	0.043184	0.00934906	3.85448e-06	0.0356631	0.0138635	0.0100984
cg00431926	-	-0.00175826	0.0035774	0.62308	-0.0166911	0.00484781	0.000575245	-0.0301403	0.00755434	6.61307e-05
cg04322849	-	-0.0276429	0.00660343	2.83742e-05	-0.0376756	0.00951263	7.47662e-05	-0.045548	0.0150364	0.00245217
cg13136556	NCRNA00162	-0.0148778	0.00572125	0.00931054	-0.029865	0.00839219	0.00037274	-0.0425432	0.0112713	0.000160348
cg03843572	-	0.0214703	0.00911301	0.0184725	0.0500073	0.0102946	1.18802e-06	0.0452917	0.0169571	0.00756363
cg15095906	FAM176B	0.0135757	0.00439123	0.00199118	0.0213711	0.00665746	0.00132692	0.0366152	0.0102151	0.000337829
cg10951046	DDX23	0.00784685	0.00561196	0.162042	0.0317437	0.00699318	5.64561e-06	0.0311745	0.00954908	0.00109596
cg18081877	TMED8	0.0162548	0.00451917	0.000322095	0.0279613	0.00590036	2.1487e-06	0.0208181	0.00766593	0.00661432
cg20909846	PBX1	-0.00947132	0.00418662	0.0236798	-0.0227309	0.00582323	9.48144e-05	-0.0295051	0.00850785	0.000524371
cg22819824	NHLRC2	0.0239898	0.0102756	0.019562	0.0485536	0.0131505	0.000222375	0.0650997	0.0183598	0.000391467
cg10553154	C10orf76	0.00895132	0.00332802	0.00715208	0.0198168	0.00398281	6.50504e-07	0.0156218	0.00650069	0.0162566
cg09068975	CPEB4	0.019234	0.0072083	0.00762326	0.033685	0.00795675	2.30071e-05	0.039065	0.012352	0.00156337
ch.1.207470500F	-	-0.00439041	0.00200048	0.0281871	-0.0124736	0.00245433	3.72935e-07	-0.00963904	0.00378633	0.0109044
cg16321204	-	-0.0215769	0.00684575	0.00162232	-0.0309623	0.00813254	0.00014054	-0.04376	0.0135158	0.00120499
cg20749212	-	0.015561	0.00688199	0.0237519	0.0379242	0.00939546	5.42677e-05	0.0362772	0.0114127	0.00147955
cg26879421	NET1	-0.0207964	0.0070788	0.00330497	-0.0305533	0.00813663	0.000173319	-0.0445383	0.0131528	0.000708612
cg00555389	AGPS	-0.0309886	0.0056058	3.23984e-08	-0.0357942	0.00822352	1.34493e-05	-0.0286177	0.011551	0.0132299
cg13740749	-	0.0165461	0.00477761	0.000533691	0.0297557	0.00676197	1.08031e-05	0.0253861	0.0110927	0.0221063
cg15896593	-	-0.00671577	0.00348589	0.0540351	-0.0198586	0.00556499	0.000359054	-0.0251286	0.00617373	4.69629e-05
cg11760363	ITPR2	0.0276801	0.00886281	0.00178909	0.0518081	0.00990708	1.70055e-07	0.0353616	0.0160657	0.0277312
cg09270980	UVRAG	0.0145425	0.00601787	0.0156685	0.0296282	0.0077071	0.000120912	0.0387687	0.0112882	0.00059379
cg00491668	-	0.0350838	0.0106011	0.000934739	0.06	0.0134108	7.67717e-06	0.0532779	0.0201304	0.00812956
cg09911027	-	0.0146931	0.00585664	0.0121144	0.0391964	0.00792779	7.64652e-07	0.0258928	0.0121282	0.032767
cg19301664	NELL1	-0.0155796	0.00430134	0.000292305	-0.0192777	0.00594562	0.0011855	-0.031606	0.00881419	0.000336032
cg20164000	KIAA1328	0.0250619	0.0066308	0.000157074	0.031295	0.00851804	0.000238814	0.0539921	0.0172609	0.00176
cg01159559	NPFFR2	0.018446	0.00537319	0.000597015	0.026196	0.00703098	0.0001947	0.0349981	0.00953331	0.000241475
cg11501873	LGR4	0.0110372	0.00405406	0.00647898	0.0211981	0.00567004	0.000185035	0.0270542	0.0083193	0.00114605
cg18220639	-	0.0285441	0.0088437	0.00124824	0.0563285	0.0112587	5.64125e-07	0.0424357	0.0186986	0.0232405
cg16276728	-	0.00877962	0.00909689	0.334483	0.0490971	0.0118478	3.41337e-05	0.0537983	0.0189579	0.00454278
cg02581341	-	0.0116161	0.0103993	0.263989	0.0559747	0.0116638	1.59454e-06	0.0498294	0.016973	0.00332681
cg22807026	RCAN1	-0.0118751	0.00298028	6.76055e-05	-0.01458	0.00335957	1.42593e-05	-0.014362	0.00548659	0.00885343
cg03213117	LRRC3B	0.0154543	0.00554723	0.00533704	0.0251735	0.00805438	0.00177539	0.0449776	0.0115732	0.000101761
cg03849755	SOLH	-0.0224741	0.00747211	0.00263205	-0.0312015	0.00909238	0.000600006	-0.0531273	0.0131724	5.50141e-05
cg26728158	-	0.0201687	0.00551779	0.000256964	0.0285872	0.00657979	1.39469e-05	0.0309774	0.0111201	0.00534115
cg13739421	LINC01140	0.00956557	0.00715897	0.181495	0.0334266	0.00763335	1.19214e-05	0.0389663	0.013495	0.00388364
cg23942665	GLRA1	-0.0151994	0.00474118	0.00134676	-0.0250359	0.00605543	3.55789e-05	-0.0288504	0.00992837	0.00366254
cg03272326	FAM78B	-0.0174327	0.00568064	0.00214924	-0.0292235	0.00778927	0.000175601	-0.0381986	0.0127108	0.00265399
cg20546365	LOC145845	0.0131557	0.00414402	0.00150035	0.0200637	0.00586984	0.000630612	0.0307837	0.00807894	0.000138761
cg10214492	HEXDC;OGFOD3	-0.0125589	0.00850768	0.139895	-0.044323	0.0115775	0.000128995	-0.0486463	0.0132676	0.000245837
cg06838405	NFE2L3	0.0200749	0.00739848	0.00666005	0.0427702	0.00842641	3.85994e-07	0.0303852	0.012889	0.0184012
cg25805763	-	0.00858904	0.00300598	0.00427245	0.0164316	0.00334561	9.04358e-07	0.0129896	0.00627673	0.0384999
cg08319999	ZNF608	0.0183786	0.00572205	0.00131864	0.02728	0.00777234	0.00044831	0.038528	0.0126218	0.00226942
cg12457231	-	-0.0237889	0.00483675	8.72694e-07	-0.0236389	0.00652492	0.00029136	-0.0317103	0.0118551	0.00747683
cg21825586	KIAA1324	-0.0212701	0.00757178	0.00496754	-0.0446873	0.0108438	3.77218e-05	-0.0473499	0.0141248	0.000801593
cg04325291	-	0.0190725	0.00736473	0.00960582	0.0291067	0.00993853	0.00340415	0.0618071	0.0139648	9.60279e-06
cg23468515	TBC1D4	0.0081094	0.00435753	0.062743	0.0227422	0.00499317	5.24682e-06	0.020941	0.00783618	0.00753227
cg18437152	VOPP1	0.0183527	0.0124862	0.141608	0.0654495	0.0179022	0.000256229	0.111864	0.033313	0.000785142
cg13950558	BLOC1S3	-0.0121428	0.00607074	0.0454759	-0.0382807	0.00807748	2.14573e-06	-0.0282001	0.0116485	0.0154809
cg21796390	LOC101927132	0.0303596	0.00950543	0.00140355	0.0598667	0.0134888	9.06902e-06	0.0620323	0.0257828	0.0161303
cg09093782	-	0.0127918	0.0064602	0.0476924	0.0371863	0.00861104	1.57136e-05	0.0356107	0.0157926	0.0241397
cg21593892	CORO1C	0.00804937	0.00367202	0.0283735	0.0149223	0.00449715	0.000906089	0.034871	0.00993376	0.000447514
cg07998033	-	0.012107	0.00486359	0.0127992	0.0227573	0.00733038	0.00190588	0.0534518	0.0157064	0.000666019
cg27281191	-	-0.0219053	0.00542318	5.36331e-05	-0.0270974	0.00733617	0.000221041	-0.0397975	0.0123965	0.00132562
cg16525897	ASXL2	0.0100605	0.00379832	0.00808108	0.0199133	0.00431961	4.02707e-06	0.01687	0.00718266	0.0188382
cg17553495	-	0.00919192	0.00665097	0.166958	0.0279615	0.0080437	0.000508581	0.0431513	0.0106439	5.03313e-05
cg01206335	-	0.0139589	0.00705674	0.0479174	0.0344609	0.00834643	3.6463e-05	0.0390302	0.0133408	0.00343753
cg19192146	MINK1	0.0193072	0.00660633	0.00347196	0.0293364	0.00800024	0.000245471	0.037301	0.0109309	0.000643845
cg16073983	AP1B1	-0.0129132	0.00932502	0.166116	-0.0467089	0.0130942	0.000360912	-0.0594929	0.0167244	0.000374749
cg15920524	-	0.00508247	0.0019784	0.0101997	0.0114881	0.00251629	4.98372e-06	0.00880595	0.00343256	0.0103052
cg02131674	-	0.0268364	0.00812916	0.000962556	0.050491	0.0105885	1.8562e-06	0.0294604	0.0209762	0.160179
cg14504499	CAMKK2	-0.0058261	0.00225006	0.00961687	-0.0111784	0.0029311	0.000136899	-0.014257	0.00395973	0.000317595
cg17689473	UNC5CL	0.02271	0.00914386	0.0130048	0.0640229	0.0126874	4.50712e-07	0.048587	0.0239293	0.0423115
cg14304264	MCTP2	0.00752204	0.00238271	0.0015944	0.01004	0.00294727	0.000657937	0.0149956	0.00443274	0.000717199
cg07813275	NPL	0.00744362	0.00259622	0.0041425	0.0125641	0.00385924	0.00113156	0.0194442	0.0055112	0.000418524
cg12132046	ILKAP	-0.00832593	0.00289398	0.004015	-0.0137253	0.00365653	0.000174283	-0.0161838	0.00471631	0.000600355
cg08669010	MARK2	0.0149734	0.00685215	0.0288732	0.0451728	0.00789376	1.0491e-08	0.0187378	0.012696	0.139974
cg25564800	KPNA1	-0.0131959	0.00666236	0.0476282	-0.0315402	0.00875647	0.000315855	-0.0479012	0.0132984	0.00031576
cg26200533	NCK1	-0.0106793	0.00285739	0.000185903	-0.0185287	0.0039476	2.68354e-06	-0.012316	0.00586538	0.035748
cg21236334	-	-0.0283073	0.0090531	0.00176716	-0.0308637	0.0111773	0.00575741	-0.0787085	0.0193153	4.60289e-05
cg04397088	-	-0.0156207	0.00557762	0.00510083	-0.0264668	0.00714895	0.000213742	-0.032692	0.010844	0.0025719
cg03606798	MYOF	0.0235046	0.00785212	0.00275879	0.0496351	0.00956523	2.11297e-07	0.0281059	0.0162756	0.0841908
cg19475575	C21orf70	0.0178532	0.00611097	0.00348348	0.028479	0.00836485	0.000662602	0.0379949	0.00965303	8.28291e-05
cg06718986	-	-0.00692483	0.00570507	0.224823	-0.0201962	0.00645463	0.00175437	-0.0405425	0.00899675	6.5953e-06
cg05974249	-	-0.00890893	0.00386596	0.0211972	-0.018148	0.00502796	0.000306883	-0.0286021	0.00952579	0.00267692

## Sheet: 4_Complications_FDR_Results
Excel Table 3: CpG-specific associations (FDR < 10% from the EWAS) between DNAm with BPD, SBI, INF or ROP (all were included in the model) while adjusting for gestational age at birth (weeks), sex, whether the infant was outborn, the proportion of epithelial cells, recruitment site, batch, and PMA (weeks) where appropriate; the beta coefficient represents the average differece in DNA methylation …
CpG	Gene	BPD			SBI			INF			ROP
		Beta	SE	p-value	Beta	SE	p-value	Beta	SE	p-value	Beta	SE	p-value
cg09787236	-	0.0320001	0.0084053	0.000140589	0.0315167	0.0116661	0.00690132	0.0296264	0.00958341	0.00199201	0.00119842	0.0223296	0.957198
cg24517837	TENM2	0.0302058	0.0101692	0.00297479	0.0120023	0.0121957	0.325046	0.0486299	0.0116754	3.11119e-05	0.0330633	0.0166694	0.0473144
cg07846767	FGFR1OP	0.0228181	0.00695317	0.00103189	0.0345717	0.00886571	9.63978e-05	0.0218305	0.00851404	0.0103457	0.00372887	0.013898	0.788466
cg12861771	C15orf27	-0.017136	0.00412484	3.26222e-05	-0.0118465	0.00583104	0.042191	-0.0161943	0.00464465	0.000489085	0.00401406	0.0117828	0.733351
cg20938154	ZNF780A	-0.0130183	0.00265143	9.11259e-07	-0.0057025	0.00336402	0.0900475	-0.00250418	0.0032199	0.436733	-0.00806659	0.00460832	0.0800424
cg16636226	LRRC3B	0.0234899	0.00817412	0.00405696	0.00759153	0.0115571	0.511265	0.033243	0.00907704	0.000249942	0.041392	0.0131326	0.00162234
cg06343740	HPS4;SRRD	0.0111321	0.00365111	0.00229642	0.00975066	0.0047504	0.0401114	0.0131411	0.0046612	0.00481354	0.00826032	0.00962409	0.390729
cg11255857	TNS3	0.0256511	0.0062577	4.14722e-05	0.0229341	0.00816397	0.00496676	0.0127284	0.00791623	0.107861	-0.00212515	0.0152269	0.889004
cg08303167	-	0.0319555	0.00968895	0.000973273	0.00781866	0.0114875	0.496109	0.0348779	0.0108028	0.00124393	0.026123	0.0155944	0.0939039
cg26838315	-	0.0531699	0.0147066	0.000299917	0.0302854	0.0143414	0.0347083	0.0547136	0.0145474	0.000169198	0.00934221	0.0218763	0.669345
cg17481912	LXN;GFM1	-0.0118597	0.00317112	0.000184081	-0.00512644	0.00407118	0.207957	-0.00823417	0.00323878	0.0110104	-0.00607061	0.00474734	0.200989
cg26848071	KIF1C	-0.0319481	0.00752385	2.17384e-05	-0.0350846	0.00890769	8.193e-05	-0.00440851	0.00841413	0.60032	-0.00637471	0.0150883	0.672665
cg12945428	SLC25A21-AS1;SLC25A21	-0.0111396	0.00373308	0.00284478	-0.00614679	0.00410288	0.13409	-0.00830276	0.00349364	0.017476	-0.0120478	0.00434145	0.00551905
cg08330575	BAZ1A	0.01948	0.00643031	0.00245041	0.00634343	0.00817021	0.437507	0.0222578	0.0069194	0.00129664	0.0231384	0.0108471	0.032913
cg09372094	TMEM245	-0.028492	0.00843093	0.000726288	-0.0199154	0.0103578	0.0545125	-0.0223296	0.00870881	0.0103466	-0.0158146	0.014166	0.264261
cg12565383	-	0.0298242	0.00674741	9.86578e-06	0.00674439	0.00839886	0.421967	0.0140255	0.00860131	0.10297	0.0136171	0.0122419	0.265994
cg12233751	-	-0.0115357	0.0050405	0.0221021	-0.0272924	0.00612832	8.44874e-06	-0.00717662	0.00533645	0.17868	-0.00669454	0.0080973	0.408372
cg01833764	-	-0.0182964	0.0052965	0.000551439	-0.0228649	0.00685933	0.000857891	-0.00284399	0.00581309	0.624673	-0.01378	0.00889539	0.121354
cg05785747	-	-0.0173566	0.00471476	0.00023201	-0.0207578	0.00625535	0.000905335	-0.000957571	0.00531921	0.857136	-0.0193082	0.007907	0.0146096
cg10402449	SERPINB8	-0.0273045	0.00672757	4.93688e-05	-0.0216935	0.00781019	0.00547627	-0.00545671	0.00730042	0.454791	0.000821736	0.0130843	0.949923
cg05191942	-	0.0300476	0.00866182	0.00052245	0.010193	0.0116042	0.379732	0.030774	0.0117869	0.00903156	0.022873	0.0214528	0.286333
cg17886844	TBC1D9	-0.0142282	0.00706866	0.0441303	-0.0164092	0.00746178	0.0278712	-0.0180523	0.00657835	0.00606576	-0.0166085	0.00908756	0.0676078
cg01679017	TSHZ2	0.0558885	0.0141466	7.79328e-05	0.00657896	0.0174588	0.706302	0.0259989	0.0167075	0.11968	0.0464031	0.0270704	0.0864984
cg03982932	MGST1	0.0633292	0.0151695	2.98295e-05	0.0532064	0.0177152	0.00266951	-0.000226306	0.0154325	0.9883	0.0166928	0.0215754	0.439112
cg00390808	-	0.0187387	0.00720401	0.00929116	0.00441294	0.0087113	0.612452	0.0239626	0.00694985	0.000564895	0.0202591	0.0113719	0.0748299
cg18787224	LINC-PINT	-0.0121726	0.00865701	0.159694	-0.0120987	0.013332	0.364143	-0.0395065	0.00863874	4.80376e-06	-0.0248562	0.0165193	0.132407
cg11300147	CD163L1	-0.0171922	0.00328977	1.73253e-07	-0.00817448	0.00461015	0.0762041	0.000390603	0.00396469	0.921519	-0.00579994	0.00765129	0.44843
cg04416326	BLNK	0.0525115	0.0136642	0.000121538	0.00994526	0.0187756	0.596326	0.045218	0.0152329	0.00299312	0.0272431	0.0227937	0.232009
cg03256852	VAV3	0.0219998	0.00674425	0.00110623	0.0185196	0.00873182	0.0339273	0.0123523	0.00824768	0.134221	0.0178949	0.0144003	0.213986
cg23224501	-	0.0152141	0.00590835	0.0100233	0.0127617	0.00600461	0.0335608	0.0159833	0.00498292	0.00133841	0.00894651	0.00675403	0.185298
cg18217763	CSNK1E;LOC400927-CSNK1E	0.00480081	0.00259705	0.0645217	0.00384691	0.00380331	0.311795	0.0118728	0.00338743	0.00045666	0.00964748	0.0054008	0.07405
cg18122153	ABLIM1	0.0190933	0.00682397	0.00514233	0.0107867	0.00920072	0.241047	0.0251353	0.00782815	0.00132323	0.00643115	0.0137895	0.640945
cg12150041	ARHGAP32	-0.018881	0.00569814	0.000921254	-0.0160657	0.00669308	0.0163795	-0.0114046	0.00668416	0.087967	0.00352272	0.00942973	0.70872
cg07866909	-	-0.0184459	0.00717926	0.0101894	-0.0276664	0.00909522	0.0023512	-0.0253695	0.00823885	0.00207519	0.00654212	0.0134768	0.627367
cg12510512	-	-0.018138	0.00460283	8.12691e-05	-0.00966509	0.00679108	0.154677	-0.00368988	0.00477141	0.439327	-0.0119445	0.00805491	0.138106
cg24445116	-	-0.0106697	0.00401475	0.00786941	-0.015181	0.00622711	0.014773	-0.00651833	0.00376859	0.0836937	-0.00763776	0.00654723	0.243387
cg07102018	-	0.0146068	0.0063192	0.0208052	0.0106846	0.00737065	0.147166	0.0153787	0.00737695	0.0370964	0.0243527	0.0110466	0.0274855
cg16429759	PHLDA3	-0.0253986	0.00646365	8.51416e-05	-0.0152546	0.0078203	0.0510994	-0.00516922	0.00657251	0.43158	-0.00526223	0.00881436	0.550503
cg02331322	-	0.0252203	0.00832329	0.0024448	0.0219064	0.010488	0.0367345	0.00847521	0.00881702	0.336435	0.0320363	0.0143964	0.0260608
cg06205661	-	0.0175381	0.00818952	0.0322316	0.0153526	0.010114	0.129026	0.0189444	0.00886123	0.0325251	0.0370784	0.0149258	0.0129849
cg11265874	-	0.0103044	0.00410664	0.0121007	0.00439606	0.00558908	0.431549	0.0128623	0.00480746	0.00746221	0.0124224	0.00689261	0.0715027
cg05822049	LSS	0.0598662	0.0172043	0.000501931	0.022869	0.0206002	0.266939	0.0311187	0.0179701	0.0833287	0.0281396	0.0233934	0.229021
cg18210128	-	0.0228046	0.00557568	4.31358e-05	0.00389465	0.00646707	0.547023	0.00673986	0.00565395	0.233237	0.0136061	0.0120192	0.257622
cg14996263	ATN1	0.0180115	0.00760958	0.0179351	0.0268191	0.0120316	0.0258107	0.0307324	0.0104227	0.00319221	0.00944715	0.014743	0.521661
cg02864638	-	-0.00947341	0.0051139	0.0639567	-0.0178461	0.00629807	0.00460287	-0.0120292	0.00482447	0.0126533	-0.0100498	0.00757928	0.184852
cg14783303	SMYD3	0.0380291	0.00844807	6.74712e-06	0.00658203	0.0132742	0.62	0.0174851	0.0109592	0.110608	0.0191676	0.0161532	0.23538
cg22066686	TNS3	0.0145042	0.00524225	0.00566095	0.0053409	0.00653925	0.414074	0.0148039	0.00631258	0.0190196	0.0169744	0.0102036	0.096199
cg20786524	-	-0.0129159	0.00543359	0.0174517	-0.0135746	0.00653589	0.0378077	-0.00607256	0.00572595	0.288903	-0.0294846	0.0105833	0.00533712
cg22220258	FAM188B;INMT-FAM188B	0.01333	0.00603607	0.0272168	0.0183636	0.00812463	0.0238062	0.0152067	0.00684572	0.0263274	0.0144373	0.00988834	0.144281
cg09369927	WNT3A	0.0149964	0.00830191	0.070859	0.010306	0.00961963	0.284012	0.0252518	0.00793759	0.00146621	0.0209129	0.0113744	0.0659754
cg04607883	GPM6AA	-0.0249314	0.00696555	0.000344591	-0.0234723	0.00912282	0.0100846	0.00356301	0.00793119	0.653258	-0.0212935	0.0122357	0.0818103
cg18592964	CAST	0.0207455	0.00723817	0.00415528	0.014917	0.0095158	0.116974	0.0195716	0.00781839	0.0123047	0.00474151	0.012724	0.709414
cg00431926	-	-0.00603229	0.00352455	0.0869876	-0.0107711	0.0051078	0.034965	-0.00939851	0.00437005	0.0315025	-0.0112244	0.00752584	0.135842
cg04322849	-	-0.0215256	0.006823	0.0016058	-0.0307184	0.00824345	0.000194229	-0.0117548	0.00851075	0.167226	0.00318551	0.0132387	0.809849
cg13136556	NCRNA00162	-0.016947	0.00562521	0.00258945	-0.0151993	0.00795578	0.0560726	-0.0039205	0.00649073	0.545833	-0.0275428	0.00963068	0.00423777
cg03843572	-	0.024693	0.00867963	0.0044421	0.0267525	0.0101453	0.00836578	0.0130389	0.0091955	0.1562	0.0104253	0.0155112	0.50151
cg15095906	FAM176B	0.0145299	0.00442343	0.0010207	0.00513202	0.00710353	0.470011	0.00483313	0.00573174	0.399104	0.0299894	0.00920696	0.00112497
cg10951046	DDX23	0.00706745	0.00510199	0.165981	0.014531	0.00628524	0.0207814	0.014679	0.00480643	0.00225791	0.0191978	0.00752244	0.0107084
cg18081877	TMED8	0.0158802	0.0044107	0.000317758	0.0108429	0.00524886	0.0388507	0.00930985	0.00483496	0.054163	-0.00022586	0.00649345	0.972253
cg20909846	PBX1	-0.0120201	0.00412763	0.00358999	-0.0172939	0.00510579	0.000706335	-0.00327519	0.00481603	0.496466	-0.008843	0.00712245	0.214396
cg22819824	NHLRC2	0.0195182	0.010276	0.0575135	0.0262805	0.0118811	0.0269687	0.0187137	0.0115817	0.106137	0.0331443	0.0190332	0.0816135
cg10553154	C10orf76	0.00913778	0.0031228	0.00343185	0.00804934	0.00400603	0.0445046	0.00904009	0.0032373	0.00523065	0.000674758	0.00486909	0.889782
cg09068975	CPEB4	0.0205177	0.00681536	0.00260809	0.0245154	0.00713414	0.000589602	0.00197046	0.0071726	0.783531	0.0130924	0.00850558	0.123737
ch.1.207470500F	-	-0.00639042	0.00194098	0.000993486	-0.00818064	0.00246461	0.000902597	-0.00136238	0.00227352	0.549015	-0.00186168	0.00292721	0.524783
cg16321204	-	-0.0180471	0.00664738	0.00662915	-0.0223903	0.00921052	0.0150592	-0.00517443	0.00754824	0.49302	-0.0160975	0.0117524	0.170772
cg20749212	-	0.0122947	0.00694373	0.0766241	0.0173178	0.00768709	0.0242693	0.0187464	0.00793068	0.0180894	0.0118829	0.0129652	0.359393
cg26879421	NET1	-0.0296179	0.00689764	1.75547e-05	-0.0165043	0.00897233	0.0658474	0.00495314	0.00678715	0.465523	-0.0142043	0.00892272	0.111403
cg00555389	AGPS	-0.0263427	0.00582831	6.19007e-06	-0.018445	0.00671662	0.00602939	-0.00731855	0.0064773	0.258528	0.0109264	0.00936624	0.243382
cg13740749	-	0.0149506	0.00463051	0.00124345	0.00900431	0.00809052	0.265731	0.0151297	0.00611338	0.0133294	0.000870793	0.0096576	0.928155
cg15896593	-	-0.0100277	0.00368695	0.00653239	-0.0116201	0.00395212	0.00327968	-0.00694803	0.00381427	0.0685171	-0.0072269	0.00548301	0.187486
cg11760363	ITPR2	0.0269322	0.00845685	0.00144924	0.0210641	0.00969349	0.0297791	0.0118672	0.00805252	0.140555	0.00846341	0.0135575	0.532458
cg09270980	UVRAG	0.0194796	0.00626604	0.00187876	0.0117427	0.00740787	0.112929	0.00624454	0.00665989	0.348432	0.0208562	0.0118047	0.0772661
cg00491668	-	0.0388322	0.00990981	8.90794e-05	0.0145741	0.0134986	0.280287	0.0113875	0.0118726	0.337487	0.0239536	0.0170033	0.158907
cg09911027	-	0.0172587	0.00575501	0.00270955	0.0170712	0.00765011	0.0256482	0.0129999	0.0074519	0.0810708	0.00525364	0.0114663	0.646823
cg19301664	NELL1	-0.0113873	0.00426023	0.00751922	-0.00153145	0.00601512	0.799032	-0.016135	0.0049765	0.00118595	-0.0101395	0.00833169	0.223614
cg20164000	KIAA1328	0.030262	0.00644387	2.64997e-06	-0.00209337	0.00890837	0.814217	0.00659595	0.00721152	0.36038	0.0425933	0.0173172	0.0139092
cg01159559	NPFFR2	0.0152908	0.00504629	0.00244463	0.0100944	0.00644034	0.117029	0.0143968	0.00592766	0.0151507	0.00466151	0.00780513	0.55035
cg11501873	LGR4	0.00810176	0.00398006	0.0417919	0.0113575	0.00613572	0.0641624	0.010786	0.00510369	0.0345686	0.010612	0.00696845	0.127794
cg18220639	-	0.0216298	0.0088618	0.0146551	0.0331747	0.0127935	0.00951178	0.0212017	0.00957211	0.0267634	0.00802112	0.0176931	0.650299
cg16276728	-	0.0194285	0.00898072	0.0305139	0.0228308	0.0110234	0.0383484	0.0127661	0.00978248	0.191895	0.042529	0.0139667	0.00232661
cg02581341	-	0.0226105	0.0101785	0.0263234	0.0173768	0.0109164	0.111429	0.0243412	0.00963446	0.0115214	0.0248466	0.0170828	0.145813
cg22807026	RCAN1	-0.0126444	0.00294541	1.76335e-05	-0.00393116	0.00338077	0.24491	-0.00330037	0.00291927	0.258246	0.00382424	0.0047029	0.416123
cg03213117	LRRC3B	0.013668	0.00579356	0.0183156	0.000262064	0.00697234	0.970018	0.0188756	0.00727728	0.00949309	0.029324	0.0126692	0.0206353
cg03849755	SOLH	-0.0225399	0.00718788	0.00171376	-0.0198267	0.00862512	0.0215211	-0.0125931	0.00761445	0.0981598	-0.00435493	0.0110241	0.692814
cg26728158	-	0.0145147	0.0054008	0.00719873	0.0166551	0.00777328	0.0321449	0.0125281	0.00653883	0.05537	0.00260526	0.00941223	0.781938
cg13739421	LINC01140	0.014852	0.00654891	0.0233377	0.00668148	0.00775553	0.388957	0.0202326	0.00667171	0.00242466	0.0175367	0.0109403	0.108947
cg23942665	GLRA1	-0.0163544	0.00469281	0.000492151	-0.0140406	0.00614553	0.0223317	-0.00220243	0.00557091	0.692589	-0.0132961	0.00787292	0.0912506
cg03272326	FAM78B	-0.019243	0.00565513	0.000667097	-0.0207392	0.00853283	0.0150773	-0.00108171	0.00674732	0.872631	-0.0155819	0.0123469	0.206946
cg20546365	LOC145845	0.0142568	0.00431239	0.000946337	0.0116271	0.00533047	0.0291652	0.00730821	0.00463308	0.114704	0.00361409	0.00697061	0.604127
cg10214492	HEXDC;OGFOD3	-0.0260986	0.00847384	0.0020707	-0.0111268	0.0105314	0.290726	-0.0113184	0.00975427	0.245906	-0.0267533	0.0112697	0.0176004
cg06838405	NFE2L3	0.0276344	0.00737464	0.000178808	0.00908814	0.00776289	0.241713	0.0106898	0.0066611	0.108537	0.0113474	0.00898623	0.206679
cg25805763	-	0.00822235	0.00297277	0.00567678	0.0053491	0.0034119	0.116933	0.00805786	0.00299188	0.0070761	-0.000915639	0.0062588	0.883687
cg08319999	ZNF608	0.0234013	0.00557072	2.66004e-05	-0.000313094	0.00766833	0.967432	0.0112594	0.00660231	0.0881238	0.0141126	0.012035	0.240943
cg12457231	-	-0.0209558	0.00483065	1.43728e-05	-0.0147712	0.00709454	0.0373383	-0.00343933	0.00570587	0.546662	0.00226031	0.00947264	0.811404
cg21825586	KIAA1324	-0.0240564	0.00791005	0.00235604	-0.00405699	0.00835881	0.627425	-0.0210676	0.00784451	0.00723889	-0.0302321	0.0129756	0.0198107
cg04325291	-	0.0280888	0.00744698	0.000162047	-0.00438424	0.00945262	0.642782	0.0165182	0.00826559	0.0456696	0.0291034	0.0118833	0.0143212
cg23468515	TBC1D4	0.00931561	0.00425016	0.028392	0.00450055	0.00479582	0.348023	0.0133478	0.00432301	0.00201767	0.00893293	0.00664421	0.178797
cg18437152	VOPP1	0.0151892	0.0127888	0.234953	0.0309612	0.0186872	0.0975571	0.0562873	0.0168697	0.000848098	0.0527305	0.0321564	0.101044
cg13950558	BLOC1S3	-0.0237332	0.00585019	4.97444e-05	-0.0085869	0.00745166	0.249178	-0.00607003	0.00670727	0.365469	-0.0124508	0.0103974	0.231115
cg21796390	LOC101927132	0.0293225	0.0098836	0.00300931	0.032177	0.0126168	0.0107619	0.0237197	0.0127733	0.0633152	0.0144212	0.0214345	0.501073
cg09093782	-	0.0184576	0.00611188	0.00252812	0.0146984	0.00767909	0.0556104	0.0124958	0.00744402	0.0932229	0.0108831	0.0114558	0.342108
cg21593892	CORO1C	0.0122043	0.00364753	0.000820135	-0.00067671	0.00544864	0.901158	0.00973723	0.0046361	0.0357019	0.0118236	0.0062826	0.0598421
cg07998033	-	0.0140435	0.0052281	0.00722782	0.0065334	0.00753584	0.385955	0.00780731	0.00621553	0.20908	0.044427	0.0131077	0.000700503
cg27281191	-	-0.0240093	0.00531936	6.37454e-06	-0.0146876	0.00673684	0.0292431	0.00437484	0.00587016	0.456109	-0.0199562	0.00831181	0.0163526
cg16525897	ASXL2	0.0102343	0.00381788	0.0073483	0.00527845	0.00448501	0.239232	0.00704411	0.00394751	0.0743517	0.00893709	0.00584208	0.126071
cg17553495	-	0.0184632	0.00658368	0.00504106	0.00486103	0.00727512	0.504024	0.0109269	0.00664637	0.100167	0.0222574	0.00978775	0.0229654
cg01206335	-	0.0159021	0.00673425	0.0182072	0.0189594	0.00837351	0.0235608	0.0195547	0.00761744	0.0102555	-0.00412127	0.0125975	0.743554
cg19192146	MINK1	0.00941441	0.00617176	0.12716	0.00830415	0.00744519	0.264691	0.0248489	0.0068175	0.00026752	0.0112961	0.009526	0.235695
cg16073983	AP1B1	-0.0153597	0.00961729	0.110244	-0.0273487	0.0118125	0.0205997	-0.0184125	0.00973887	0.0586755	-0.0350301	0.0150116	0.0196204
cg15920524	-	0.00361456	0.0020687	0.0805918	0.00602212	0.0026969	0.0255507	0.00672048	0.00225954	0.00293689	-0.00126096	0.00359667	0.725895
cg02131674	-	0.028408	0.00775256	0.000247978	0.0213615	0.0111996	0.0564755	0.00552821	0.00988086	0.57583	0.0125409	0.0193015	0.515861
cg14504499	CAMKK2	-0.00742169	0.00213385	0.000505029	-0.00495039	0.00253489	0.050831	-0.00383243	0.00225666	0.0894552	-0.00185513	0.00317165	0.558607
cg17689473	UNC5CL	0.0244826	0.00923333	0.00801236	0.000812425	0.0129005	0.949786	0.0528731	0.0108536	1.1076e-06	0.00881443	0.0210438	0.675318
cg14304264	MCTP2	0.00586895	0.00227044	0.00973965	0.00494717	0.00342946	0.149147	0.00810705	0.00247309	0.00104507	-0.00443199	0.00441901	0.315892
cg07813275	NPL	0.00761043	0.00264717	0.0040411	0.000721777	0.00342742	0.833208	0.00937541	0.00335125	0.00514853	0.00795636	0.00451789	0.0782248
cg12132046	ILKAP	-0.00790341	0.00272404	0.00371548	-0.00658789	0.00337125	0.0506848	-0.00421303	0.00325912	0.196119	-0.00414175	0.00439531	0.346034
cg08669010	MARK2	0.0147345	0.00637437	0.0208039	0.0114998	0.0086673	0.184575	0.0237924	0.00682877	0.000493718	0.00313303	0.00952739	0.742273
cg25564800	KPNA1	-0.0161259	0.00663625	0.0151002	-0.013902	0.00915536	0.1289	-0.00948769	0.00656956	0.148686	-0.0318554	0.0117373	0.00664681
cg26200533	NCK1	-0.00946552	0.00281216	0.000762873	-0.00666792	0.00347834	0.0552399	-0.00567811	0.00341848	0.0967126	-0.00384193	0.00431238	0.372979
cg21236334	-	-0.0315402	0.00930516	0.000700099	-0.00954544	0.0119247	0.423434	-0.00276771	0.00991256	0.780082	-0.0487146	0.0173166	0.0049055
cg04397088	-	-0.0108178	0.00529983	0.0412358	-0.0250846	0.00728248	0.000572103	-0.00430949	0.00592514	0.467028	-0.0120279	0.00836791	0.15061
cg03606798	MYOF	0.0248809	0.00712633	0.000480484	0.0209255	0.00979893	0.0327211	0.0220472	0.00820595	0.00721542	-0.0188975	0.0121794	0.120759
cg19475575	C21orf70	0.0222838	0.00605144	0.000231055	0.00996164	0.00660947	0.131765	0.00855763	0.00630348	0.174589	0.00665486	0.0085406	0.43586
cg06718986	-	-0.00832522	0.00518516	0.108365	-0.0175349	0.00610481	0.00407487	-0.00776914	0.00553259	0.160244	-0.0191513	0.00760217	0.0117627
cg05974249	-	-0.0138893	0.00382595	0.000283116	-0.0160389	0.00513487	0.00178698	0.00115605	0.00447618	0.7962	-0.00447823	0.00845663	0.596422
